# Supplementary material for: CD8A as a Prognostic and Immunotherapy Predictive Biomarker Can Be Evaluated by MRI Radiomics Features in Bladder Cancer
Source: Cancers (Basel). 2022 Oct 5;14(19):4866. doi: 10.3390/cancers14194866 (PMC9564077; doi:10.3390/cancers14194866)
Supplement: Supplementary file 1 [file cancers-14-04866-s001.zip]

Archive with 1 entries (1 files):
- cancers-1889209-supplementary.pdf
